# Supplementary material for: Aberrant Learned Irrelevance in Patients with First-Episode Schizophrenia-Spectrum Disorder
Source: Brain Sci. 2021 Oct 20;11(11):1370. doi: 10.3390/brainsci11111370 (PMC8616017; doi:10.3390/brainsci11111370)
Supplement: Supplementary file 1 [file brainsci-11-01370-s001.zip]

Archive with 1 entries (1 files):
- brainsci-1375242-supplementary.pdf
